# Supplementary material for: Isolation of Murine Myeloid Progenitor Populations by CD34/CD150 Surface Markers
Source: Cells. 2022 Jan 20;11(3):350. doi: 10.3390/cells11030350 (PMC8834359; doi:10.3390/cells11030350)
Supplement: Supplementary file 1 [file cells-11-00350-s001.zip]

Archive with 1 entries (1 files):
- cells-1553174-supplementary.pdf
